# Supplementary material for: Genomic Regions Associated with Fusarium Wilt Resistance in Flax
Source: Int J Mol Sci. 2021 Nov 17;22(22):12383. doi: 10.3390/ijms222212383 (PMC8623186; doi:10.3390/ijms222212383)
Supplement: Supplementary file 1 [file ijms-22-12383-s001.zip]

Archive with 5 entries (5 files):
- 20211110_FigureS1.pdf
- 20211113_FigureS4.tiff
- 20211116_FigureS2.pdf
- 20211116_FigureS3.pdf
- ijms-1443742-supplementary.xlsx
