# Supplementary material for: Genomic Regions Associated with Fusarium Wilt Resistance in Flax
Source: Int J Mol Sci. 2021 Nov 17;22(22):12383. doi: 10.3390/ijms222212383 (PMC8623186; doi:10.3390/ijms222212383)
Supplement: Supplementary file 1 [file ijms-22-12383-s001.zip › ijms-1443742-supplementary.xlsx]

## Sheet: Table S1
Table S1. DSI index valueestimated in 2019 - 2021 years for 306 flax accessions
Accession ID	VNIIL Catalogue number	Sequencing number	Morphotype	Selection status	Country of release	DSI index
						2019	2020	2021
Lt6184	6184	L106	fiber flax	breeding line	Lithuania	87.5	83.3	87.5
Lt4986	4986	L107	fiber flax	breeding line	Lithuania	12.5	41.7	43.8
Lt6175	6175	L109	fiber flax	breeding line	Lithuania	87.5	91.7	93.8
NlMer6679	6679	L110	fiber flax	elite cultivar	Netherlands	0	0	6.3
NlAga6700	6700	L111	fiber flax	breeding line	Netherlands	0	0	6.3
NlEli5654	5654	L113	fiber flax	elite cultivar	Netherlands	75	81.7	37.5
NlLau5580	5580	L114	fiber flax	elite cultivar	Netherlands	37.5	22.2	0
NlMar5571	5571	L117	fiber flax	elite cultivar	Netherlands	25	0	0
NlRei4023	4023	L118	fiber flax	elite cultivar	Netherlands	57.1	91.7	29.2
NlTTa4224	4224	L119	fiber flax	breeding line	Netherlands	85.7	77.8	77.1
NlBel4825	4825	L120	fiber flax	elite cultivar	Netherlands	50	33.3	77.7
FrFCF5567	5567	L124	fiber flax	breeding line	France	25	0	6.3
FrEve6704	6704	L127	fiber flax	elite cultivar	France	0	11.1	-
FrAri6220	6220	L132	fiber flax	elite cultivar	France	50	61.1	29.2
FrVik6558	6558	L133	fiber flax	elite cultivar	France	25	0	7.1
Cz5569	5569	L142	fiber flax	breeding line	Czech	12.5	0	18.1
Cz4811	4811	L143	fiber flax	breeding line	Czech	71.4	50	47.9
PlArt6264	6264	L151	fiber flax	elite cultivar	Poland	0	0	0
RoRol6256	6256	L154	fiber flax	elite cultivar	Romania	75	89.2	83.3
RoZ616247	6247	L155	fiber flax	breeding line	Romania	71.4	91.7	100
RoZ956384	6384	L160	fiber flax	breeding line	Romania	0	11.1	-
Cnv876217	6217	L167	fiber flax	breeding line	China	0	16.7	-
CnJYM8	6843	L168	fiber flax	elite cultivar	China	37.5	34.1	-
CnJVM6838	6838	L169	fiber flax	elite cultivar	China	37.5	0	12.5
Cn5502	5502	L170	fiber flax	breeding line	China	37.5	25	26.8
Cn5506	5506	L171	fiber flax	breeding line	China	62.5	83.3	66.6
Cn5520	5520	L172	fiber flax	breeding line	China	42.9	73.3	25
CnJVM6841	6841	L173	fiber flax	elite cultivar	China	0	16.7	-
Cn5507	5507	L174	fiber flax	breeding line	China	37	25	18.8
Cn6870	6870	L176	fiber flax	breeding line	China	12.5	36.1	12.5
Cn6991	6991	L177	fiber flax	breeding line	China	0	30.3	37.5
L936020	6020	L179	fiber flax	breeding line	China	0	0	-
CnL876215	6215	L180	fiber flax	breeding line	China	12.5	12.5	7.2
CnL876216	6216	L181	fiber flax	breeding line	China	0	0	6.3
CnL876214	6214	L182	fiber flax	breeding line	China	37.5	38.9	81.3
RuKva7504	7504	L18	fiber flax	elite cultivar	Russia	100	83.3	73.3
RuPer7505	7505	L19	fiber flax	elite cultivar	Russia	0	11.1	18.8
RuDob7194	7194	L20	fiber flax	elite cultivar	Russia	0	0	6.3
RuPec2889	2889	L229	fiber flax	kryazh	Russia	85.7	83.3	92.9
RuAnt6641	6641	L22	fiber flax	elite cultivar	Russia	71.4	27.8	25
RuKro5252	5252	L23	fiber flax	elite cultivar	Russia	62.5	44.4	62.5
RuPsk5548	5548	L25	fiber flax	elite cultivar	Russia	62.5	25	25
RuTos6646	6646	L27	fiber flax	elite cultivar	Russia	50	44.4	62.5
RuPam7063	7063	L28	fiber flax	elite cultivar	Russia	75	50	31.2
RuTom7507	7507	L30	fiber flax	elite cultivar	Russia	100	91.7	100
RuTos6262	6262	L31	fiber flax	elite cultivar	Russia	87.5	91.7	87.5
RuTom5062	5062	L32	fiber flax	elite cultivar	Russia	75	0	0
CzVer4813	4813	L332	intermediate flax	elite cultivar	Czech	85.7	100	93.8
RuTom3579	3579	L33	fiber flax	elite cultivar	Russia	71.4	58.3	0
Ru4172	4172	L34	fiber flax	breeding line	Russia	87.5	100	87.5
RuViz7508	7508	L35	fiber flax	elite cultivar	Russia	28.6	33.3	37.5
RoMad5208	5208	L366	intermediate flax	elite cultivar	Russia	87.5	83.3	75
RuPol7448	7448	L37	fiber flax	elite cultivar	Russia	0	8.3	12.5
RuUni7510	7510	L38	fiber flax	elite cultivar	Russia	0	0	0
RuTon5169	5169	L39	fiber flax	elite cultivar	Russia	0	0	-
RuAle7010	7010	L41	fiber flax	elite cultivar	Russia	0	22.2	12.5
RuFak4613	4613	L42	fiber flax	elite cultivar	Russia	0	0	0
RuNad7199	7199	L43	fiber flax	elite cultivar	Russia	25	0	6.2
RuAtl7511	7511	L44	fiber flax	elite cultivar	Russia	12.5	11.1	16.6
RuAle5168	5168	L45	fiber flax	elite cultivar	Russia	0	33.3	6.2
RuTve6388	6388	L46	fiber flax	elite cultivar	Russia	0	33.3	31.2
RuNov4932	4932	L48	fiber flax	elite cultivar	Russia	37.5	15.3	16.6
RuAP75326	5326	L51	fiber flax	breeding line	Russia	0	31.1	29.2
RuSla4832	4832	L52	fiber flax	elite cultivar	Russia	37.5	72.2	100
RuKLN5327	5327	L53	fiber flax	breeding line	Russia	0	16.7	25
RuG175319	5319	L54	fiber flax	breeding line	Russia	0	0	6.2
RuG185317	5317	L55	fiber flax	breeding line	Russia	25	-	18.8
RuImp6353	6353	L56	fiber flax	elite cultivar	Russia	37.5	36.1	62.5
RuC104830	4830	L57	fiber flax	elite cultivar	Russia	50	20.2	-
RuFen7512	7512	L58	fiber flax	elite cultivar	Russia	25	0	6.3
RuSou4623	4623	L59	fiber flax	elite cultivar	Russia	37.5	30.5	12.5
RuK64185	4185	L61	fiber flax	elite cultivar	Russia	37.5	0	-
RuVas4601	4601	L62	fiber flax	elite cultivar	Russia	0	8.3	6.3
RuSin6261	6261	L63	fiber flax	elite cultivar	Russia	12.5	8.3	31.2
RuBel6313	6313	L64	fiber flax	elite cultivar	Russia	87.5	100	68.7
Cn547	547	L656	crown flax	landrace	China	37.5	33.3	85.7
RuSin7195	7195	L65	fiber flax	elite cultivar	Russia	28.6	28.3	50
ByGra7434	7434	L67	fiber flax	elite cultivar	Belarus	0	16.7	37.5
ByLas7043	7043	L68	fiber flax	elite cultivar	Belarus	0	0	0
ByVes7440	7440	L69	fiber flax	elite cultivar	Belarus	0	0	6.2
ByLev6893	6893	L70	fiber flax	elite cultivar	Belarus	33.3	0	6.2
ByGro7433	7433	L71	fiber flax	elite cultivar	Belarus	12.5	0	0
ByTal7438	7438	L72	fiber flax	elite cultivar	Belarus	0	0	0
ByLad7432	7432	L73	fiber flax	elite cultivar	Belarus	14.3	0	18.7
ByRub7429	7429	L74	fiber flax	elite cultivar	Belarus	37.5	41.7	87.5
ByE686267	6267	L76	fiber flax	elite cultivar	Belarus	50	75	59.2
ByK656266	6266	L77	fiber flax	elite cultivar	Belarus	12.5	0	0
BySig6268	6268	L78	fiber flax	elite cultivar	Belarus	0	0	0
BySog6329	6329	L79	fiber flax	elite cultivar	Belarus	25	11.1	0
ByMog4615	4615	L80	fiber flax	elite cultivar	Belarus	25	19.4	14.3
ByBel4178	4178	L81	fiber flax	elite cultivar	Belarus	62.5	83.3	75
ByA274934	4934	L82	fiber flax	breeding line	Belarus	62.5	75	-
ByOrs4177	4177	L85	fiber flax	elite cultivar	Belarus	0	0	0
ByDas5309	5309	L86	fiber flax	elite cultivar	Belarus	0	0	7.1
ByYro6787	6787	L87	fiber flax	elite cultivar	Belarus	12.5	0	12.5
ByBel6791	6791	L88	fiber flax	elite cultivar	Belarus	0	0	0
ByPri4841	4841	L89	fiber flax	elite cultivar	Belarus	14.3	0	16.7
UaAel5041	5041	L92	fiber flax	elite cultivar	Ukraine	25	38.9	50
UaKam6637	6637	L94	fiber flax	elite cultivar	Ukraine	0	44.4	66.1
UaD144626	4626	L95	fiber flax	breeding line	Ukraine	0	0	0
Ua6650	6650	L97	fiber flax	elite cultivar	Ukraine	85.7	50	93.8
FrAst4955	4955	L148	fiber flax	elite cultivar	France	87.5	81.7	100
RuTom7506	7506	L29	fiber flax	elite cultivar	Russia	0	0	12.5
ByLir6332	6332	L83	fiber flax	elite cultivar	Belarus	0	8.3	0
Ua4972	4972	L96	fiber flax	breeding line	Ukraine	0	0	0
Lt7612	4980	L108	fiber flax	breeding line	Lithuania	62.3	91.7	-
FrHer6126	6126	L128	fiber flax	elite cultivar	France	50	17.7	0
FrDat4823	4823	L130	fiber flax	elite cultivar	France	100	100	93.8
NlBlu1843	1843	L135	fiber flax	breeding line	Netherlands	100	100	100
PlGlo3949	3949	L147	fiber flax	elite cultivar	Poland	100	77.6	93.8
RoZ956381	6381	L156	fiber flax	breeding line	Romania	100	33.3	50
RoZ956383	6383	L158	fiber flax	breeding line	Romania	0	0	-
Se5689	5689	L165	fiber flax	landrace	Sweden	62.5	75	85.9
SeBle3078	3078	L166	fiber flax	elite cultivar	Sweden	37.5	35.2	37.5
Cn5518	5518	L175	fiber flax	breeding line	China	0	0	0
JpHon5404	5404	L185	fiber flax	breeding line	Japan	0	0	0
JpHon5405	5405	L186	fiber flax	breeding line	Japan	11.5	0	0
JpKot5406	5406	L187	fiber flax	breeding line	Japan	62.5	83.3	68.8
JpHon5396	5396	L188	fiber flax	breeding line	Japan	0	8.3	0
JpHon5365	5365	L189	fiber flax	breeding line	Japan	0	16.7	0
JpHon5382	5382	L190	fiber flax	breeding line	Japan	12.5	0	0
JpHon5383	5383	L192	fiber flax	breeding line	Japan	0	8.3	-
JpMin5413	5413	L193	fiber flax	elite cultivar	Japan	0	8.3	6.3
JpAoy4116	4116	L194	fiber flax	elite cultivar	Japan	0	8.3	0
RuArx299	299	L201	fiber flax	landrace	Russia	71.4	83.3	-
RuBag2916	2916	L202	fiber flax	kryazh	Russia	100	100	-
RuVel1307	1307	L203	fiber flax	kryazh	Russia	25	50	43.8
RuVel2900	2900	L204	fiber flax	kryazh	Russia	100	33.3	31.3
ByVit352	352	L205	fiber flax	landrace	Belarus	87.5	100	87.5
RuVol237	237	L206	fiber flax	landrace	Russia	100	100	31.3
RuVol302	302	L207	fiber flax	landrace	Russia	87.5	69.9	25
RuVat801	801	L208	fiber flax	landrace	Russia	100	91.7	81.3
RuVot785	785	L209	fiber flax	landrace	Russia	87.5	100	68.85
RuDVK1475	1475	L210	fiber flax	landrace	Russia	12.5	72.2	31.3
RuKac4031	4031	L211	fiber flax	breeding line	Russia	0	41.7	33.9
Ru1333	1333	L212	fiber flax	landrace	Russia	100	83.3	68.8
RuGdo320	320	L213	fiber flax	kryazh	Russia	62.5	89.2	93.8
RuGla472	472	L214	fiber flax	kryazh	Russia	12.5	8.3	0
Iq2980	2980	L216	fiber flax	breeding line	Iraq	62.8	44.4	68.8
RuKot1310	1310	L217	fiber flax	kryazh	Russia	75	75	25
RuZar1980	1980	L218	fiber flax	kryazh	Russia	57.1	50	18.8
RuZar1583	1583	L219	fiber flax	breeding line	Russia	25	33.3	0
RuNov468	468	L220	fiber flax	kryazh	Russia	25	0	37.5
RuOst467	467	L221	fiber flax	kryazh	Russia	37.5	66.7	37.5
RuOpo753	753	L222	fiber flax	kryazh	Russia	100	100	93.8
RuMis1315	1315	L224	fiber flax	kryazh	Russia	37.5	41.7	37.5
RuMos375	375	L225	fiber flax	landrace	Russia	62.5	77.7	62.5
RuPal2922	2922	L226	fiber flax	kryazh	Russia	25	38.9	12.5
RuPal2997	2997	L227	fiber flax	kryazh	Russia	50	88.9	81.3
RuPec4036	4036	L228	fiber flax	breeding line	Russia	37.5	8.3	0
UaZak3182	3182	L232	fiber flax	landrace	Ukraine	14.3	72.2	14.3
UaPol1132	1132	L233	fiber flax	landrace	Ukraine	100	91.7	100
RuPsk2902	2902	L234	fiber flax	kryazh	Russia	57.1	75	33.9
RuPor1582	1582	L235	fiber flax	kryazh	Russia	37.5	19.4	0
RuPor470	470	L236	fiber flax	kryazh	Russia	62.5	50	56.3
RuPri51	51	L237	fiber flax	landrace	Russia	100	100	100
RuPit4032	4032	L238	fiber flax	kryazh	Russia	87.5	44.4	16.7
RuSta2883	2883	L239	fiber flax	kryazh	Russia	62.5	25	41.7
RuSte2895	2895	L242	fiber flax	kryazh	Russia	50	63.9	7.2
GbLir5334	5334	L243	fiber flax	kryazh	Great Britain	71.4	44.4	0
GbLSu5336	5336	L244	fiber flax	kryazh	Great Britain	75	65.5	81.3
RuSmo760	760	L245	fiber flax	landrace	Russia	37.5	25	0
RuFal1314	1314	L246	fiber flax	kryazh	Russia	100	91.7	81.3
RuFok2896	2896	L247	fiber flax	kryazh	Russia	62.5	58.3	92.9
RuCer1581	1581	L248	fiber flax	kryazh	Russia	62.5	75	62.5
RuCer1303	1303	L249	fiber flax	kryazh	Russia	37.5	75	50
RuUrj1313	1313	L250	fiber flax	kryazh	Russia	75	87.5	62.5
Ru5591	5591	L281	intermediate flax	breeding line	Russia	20	0	0
ArTMP6905	6905	L311	intermediate flax	landrace	Argentina	62.5	66.7	62.5
Fr1836	1836	L327	intermediate flax	breeding line	France	62.5	25	0
NlLol7263	7263	L337	intermediate flax	elite cultivar	Netherlands	42.9	58.3	93.8
De3123	3123	L340	intermediate flax	landrace	Germany	0	25	0
Ru1295	1295	L353	intermediate flax	landrace	Russia	62.5	52.8	16.7
Ru84	84	L354	intermediate flax	landrace	Russia	71.4	83.3	93.8
Ua1404	1404	L361	intermediate flax	landrace	Ukraine	25	16.7	6.3
It3770	3770	L363	intermediate flax	landrace	Italy	75	100	81.3
*UgoYar3002	3002	L369	intermediate flax	breeding line	Yugoslavia	100	100	50
ItSic407	407	L378	large-seed flax	elite cultivar	Italy	25	22.2	0
Cn1556	1556	L391	crown flax	landrace	China	75	100	81.3
RuYra1312	1312	L451	fiber flax	kryazh	Russia	85.7	100	18.8
Ru1982	1982	L452	fiber flax	kryazh	Russia	-	28.6	44.7
Ru3965	3965	L453	fiber flax	landrace	Russia	75	58.9	93.8
Ru1807	1807	L454	fiber flax	breeding line	Russia	100	75	87.5
Ru228	228	L455	fiber flax	landrace	Russia	57.1	36.1	62.5
RuZar6387	6387	L47	fiber flax	elite cultivar	Russia	0	0	0
RuSve2843	2843	L49	fiber flax	elite cultivar	Russia	42.9	36.1	59.5
RuL1326835	6835	L50	fiber flax	breeding line	Russia	37.5	0	-
Pam115	115	L661	crown flax	landrace	Pamir	37.5	58.3	90
Ua494	494	L664	intermediate flax	landrace	Ukraine	87.5	100	100
Ua495	495	L665	intermediate flax	landrace	Ukraine	100	100	85.7
Kz295	295	L666	intermediate flax	landrace	Kazakhstan	100	55.6	25
RuF217513	7513	L66	fiber flax	breeding line	Russia	71.4	52.7	18.7
ByJod7482	4851	L90	fiber flax	elite cultivar	Belarus	0	0	-
UaLvo4845	4845	L93	fiber flax	elite cultivar	Ukraine	50	58.3	50
Pk4393	4393	L670	crown flax	breeding line	Pakistan	71.4	100	66.7
Am2804	2804	L674	crown flax	landrace	Armenia	62.5	70.9	100
Ar550	550	L398	crown flax	landrace	Argentina	12.5	16.7	14.3
InTMP6915	6915	L374	intermediate flax	breeding line	Canada	25	27.8	6.3
Tr5092	5092	L365	intermediate flax	breeding line	Russia	50	0	31.3
RuVor3052	3052	L352	intermediate flax	elite cultivar	Russia	0	0	0
Ru6672	6672	L285	intermediate flax	breeding line	Russia	28.6	8.3	0
RuPer1001	1001	L231	fiber flax	landrace	Russia	85.7	83.3	81.3
RuSol317	317	L240	fiber flax	kryazh	Russia	50	100	19.7
RoZ956382	6382	L157	fiber flax	breeding line	Romania	75	22.2	46.4
CzAGT7236	7236	L258	intermediate flax	breeding line	Czech	0	0	0
CzAGT7225	7225	L259	intermediate flax	breeding line	Czech	0	0	0
RuUra7196	7196	L261	intermediate flax	elite cultivar	Russia	12.5	0	0
Ru6297	297	L262	intermediate flax	elite cultivar	Russia	85.7	75	100
CzAGT7224	7224	L263	intermediate flax	breeding line	Czech	50	66.7	75
RuSev6340	6340	L264	intermediate flax	breeding line	Russia	37.5	11.1	12.5
Cz7232	7232	L269	intermediate flax	breeding line	Czech	33.3	11.1	0
AuEyr7446	7446	L270	intermediate flax	elite cultivar	Australia	100	100	100
Cz7236	7236	L271	intermediate flax	breeding line	Czech	25	25	-
Cz7235	7235	L272	intermediate flax	breeding line	Czech	14.3	14.8	35.4
AuWal7447	7447	L273	intermediate flax	elite cultivar	Australia	66.7	58.3	43.8
NlVer5650	5650	L275	intermediate flax	elite cultivar	Netherlands	0	33.3	0
FrAlt7060	7060	L276	intermediate flax	elite cultivar	France	0	19.4	12.5
CnSel7148	7148	L278	intermediate flax	breeding line	China	0	0	0
FrEol7034	7034	L279	intermediate flax	elite cultivar	France	0	8.3	0
RuCia5189	5189	L280	intermediate flax	elite cultivar	Russia	50	55.6	25
Ru5600	5600	L282	intermediate flax	breeding line	Russia	0	8.3	0
Ru5628	5628	L283	intermediate flax	breeding line	Russia	37.5	8.3	0
Ru5608	5608	L284	intermediate flax	breeding line	Russia	16.7	0	0
Ru6173	6173	L286	intermediate flax	elite cultivar	Russia	25	33.3	18.8
GbAma5576	5576	L288	intermediate flax	elite cultivar	Great Britain	25	87.5	67.9
CaLin5649	5649	L289	intermediate flax	elite cultivar	Canada	0	16.7	16.5
FrMic5656	5656	L290	intermediate flax	elite cultivar	France	33.3	0	0
UsCul4695	4695	L291	intermediate flax	elite cultivar	USA	66.7	0	0
RuIst7032	7032	L292	intermediate flax	elite cultivar	Russia	25.1	66.8	50
Ca6339	6339	L293	intermediate flax	breeding line	Canada	0	0	0
CaDuf4822	4822	L295	intermediate flax	elite cultivar	Canada	0	0	0
CaNor5553	5553	L296	intermediate flax	elite cultivar	Canada	14.3	0	25
CaPra7210	7210	L297	intermediate flax	elite cultivar	Canada	0	0	0
Ca7211	7211	L298	intermediate flax	elite cultivar	Canada	14.3	0	12.5
CaDuf7212	7212	L299	intermediate flax	elite cultivar	Canada	0	0	12.5
CaOme7207	7207	L300	intermediate flax	elite cultivar	Canada	50	100	87.5
Ca6335	6335	L302	intermediate flax	breeding line	Canada	0	11.1	0
UsNor4403	4403	L305	intermediate flax	elite cultivar	USA	80	77.8	0
UsNor3511	3511	L308	intermediate flax	elite cultivar	USA	0	33.3	18.8
ArBen7253	7253	L309	intermediate flax	elite cultivar	Argentina	0	33.3	16.7
ArEnt7254	7254	L310	intermediate flax	elite cultivar	Argentina	0	0	39.3
CnSac7080	7080	L312	intermediate flax	elite cultivar	China	25	33.3	43.8
Cn7057	7057	L313	intermediate flax	elite cultivar	China	0	27.8	12.5
Cn7054	7054	L314	intermediate flax	breeding line	China	0	19.4	12.5
CnV297053	7053	L315	intermediate flax	breeding line	China	0	8.3	-
FrAla7203	7203	L316	intermediate flax	elite cultivar	France	57.1	38.9	93.8
FrKao7204	7204	L317	intermediate flax	elite cultivar	France	37.5	55.5	62.5
FrBal7205	7205	L318	intermediate flax	elite cultivar	France	87.5	100	100
FrLFL37	7221	L319	intermediate flax	breeding line	France	50	100	-
FrLSL68	7222	L320	intermediate flax	breeding line	France	37.5	36.1	-
FrJae7215	7215	L321	intermediate flax	elite cultivar	France	85.7	100	100
FrOur7261	7261	L322	intermediate flax	elite cultivar	France	85.7	77.8	60.7
CzRec7262	7262	L323	intermediate flax	elite cultivar	Czech	25	33.3	93.8
FrBai7260	7260	L324	intermediate flax	elite cultivar	France	0	11.1	0
FrLea7213	7213	L325	intermediate flax	elite cultivar	France	50	72.2	100
FrEur7040	7040	L326	intermediate flax	elite cultivar	France	57.1	0	69
CaFla6222	6222	L328	intermediate flax	elite cultivar	Canada	50	55.6	62.5
FrOle6896	6896	L329	intermediate flax	elite cultivar	France	25	0	7.2
FrSym6654	6654	L330	intermediate flax	elite cultivar	France	12.5	0	6.3
FrNat7214	7214	L331	intermediate flax	elite cultivar	France	42.7	47.2	41.7
CzJan7259	7259	L333	intermediate flax	elite cultivar	Czech	16.7	50	33.3
CzAmo7206	7206	L334	intermediate flax	elite cultivar	Czech	66.7	55.6	57.5
CzKra4887	4887	L335	intermediate flax	kryazh	Czech	37.5	61.1	42.5
RuKin7445	7445	L341	intermediate flax	elite cultivar	Russia	33.3	0	12.5
UzBah3447	3447	L342	intermediate flax	elite cultivar	Uzbekistan	53.3	75	0
Ru6674	6674	L344	intermediate flax	breeding line	Russia	25	33.3	12.5
Ru5592	5592	L346	intermediate flax	breeding line	Russia	37.5	0	0
RuLeg6341	6341	L348	intermediate flax	elite cultivar	Russia	25	0	0
Ru4739	4739	L349	intermediate flax	breeding line	Russia	50	83.3	33.9
RuKub3935	3935	L350	intermediate flax	elite cultivar	Russia	0	7.3	43.8
Tr5094	5094	L364	intermediate flax	breeding line	Russia	0	8.3	0
EgBal3816	3816	L376	large-seed flax	breeding line	Egypt	50	33.3	75
It1175	1175	L377	large-seed flax	elite cultivar	Italy	16.7	58.3	7.2
ArLin1034	1034	L379	large-seed flax	elite cultivar	Argentina	100	69.1	93.8
AfrLin95	95	L390	crown flax	breeding line	Africa	75	80.6	45.8
CnKra3744	3744	L392	crown flax	breeding line	China	62.5	100	43.8
CnKar3749	3749	L393	crown flax	breeding line	China	85.7	66.7	50
Ru3529	3529	L397	intermediate flax	landrace	Russia	-	83.3	-
Kz432	432	L399	crown flax	landrace	Kazakhstan	100	100	62.5
Ru267	267	L457	fiber flax	landrace	Russia	75	100	75
AfRna4447	4447	L646	intermediate flax	breeding line	Afghanistan	16.7	0	0
Cn194	194	L650	crown flax	landrace	China	87.5	100	100
Cn196	196	L651	crown flax	landrace	China	75	91.7	85.4
Cn1570	1570	L657	crown flax	landrace	China	87.5	100	100
Am2815	2815	L675	crown flax	landrace	Armenia	50	27.8	25
ArLFl3316	3316	L380	intermediate flax	elite cultivar	Argentina	0	0	0
CaBet7258	7258	L301	intermediate flax	elite cultivar	Canada	57.1	100	0
Ca6345	6345	L303	intermediate flax	breeding line	Canada	0	8.3	0
ByRod5064	5064	L13	fiber flax	breeding line	Belarus	0	0	0
UsArn3908	3908	L265	intermediate flax	elite cultivar	USA	0	0	0
UsBis1684	1684	L266	intermediate flax	elite cultivar	USA	0	0	0
UsRed1709	1709	L287	intermediate flax	breeding line	USA	0	0	0
CaNor4153	4153	L294	intermediate flax	elite cultivar	Canada	66.7	30.5	0
Ca6338	6338	L304	intermediate flax	breeding line	Canada	14.3	8.3	0
Us5657	5657	L307	intermediate flax	breeding line	USA	0	16.7	12.5
UgoOzi3018	3018	L370	intermediate flax	breeding line	Yugoslavia	50	8.3	0
EgGis1743	1743	L387	crown flax	breeding line	Egypt	0	11.1	0

## Sheet: Table S2
	Table S2. QTNs associated with DSI for all methods and years.
Chromosome ID	QTN	Year	MAF	P.value	FDR:Adjusted:P-values	Effect	PVE	Model
CP027619	Chr1:1213418	2019	0.13806	7.16639e-14	3.38727e-09	NA	NA	Blink
CP027619	Chr1:1213418	2019	0.13806	1.46583e-08	0.000682753	-0.596434	0.111759	CMLM
CP027619	Chr1:1213418	2019	0.13806	1.05764e-07	0.00253613	-0.425484	NA	FarmCPU
CP027619	Chr1:1213418	2019	0.13806	6.73988e-11	3.18567e-06	-0.665042	0.157257	GLM
CP027619	Chr1:1213418	2019	0.13806	1.46583e-08	0.000682753	-0.596434	0.111759	MLM
CP027619	Chr1:1213418	2019	0.13806	1.05764e-07	0.00253613	-0.425484	NA	SUPER
CP027619	Chr1:1213418	2020	0.13806	1.87558e-06	0.0401408	-0.474956	0.0691749	CMLM
CP027619	Chr1:1213418	2020	0.13806	1.23447e-09	2.91742e-05	-0.615548	0.134486	GLM
CP027619	Chr1:1213418	2020	0.13806	1.87558e-06	0.0401408	-0.474956	0.0691749	MLM
CP027619	Chr1:1213418	2021	0.13806	1.89863e-07	0.00305362	-0.526963	0.0986522	GLM
CP027619	Chr1:1288166	2019	0.0932836	2.56274e-07	0.00403768	-0.774967	0.091459	CMLM
CP027619	Chr1:1288166	2019	0.0932836	2.18804e-09	2.5855e-05	-0.869455	0.130417	GLM
CP027619	Chr1:1288166	2019	0.0932836	2.56274e-07	0.00403768	-0.774967	0.091459	MLM
CP027619	Chr1:1288166	2020	0.0932836	2.54776e-06	0.0401408	-0.67686	0.0673065	CMLM
CP027619	Chr1:1288166	2020	0.0932836	5.97801e-09	6.61414e-05	-0.843566	0.122552	GLM
CP027619	Chr1:1288166	2020	0.0932836	2.54776e-06	0.0401408	-0.67686	0.0673065	MLM
CP027619	Chr1:1288166	2021	0.0932836	2.13301e-06	0.0168032	-0.685335	0.0809619	GLM
CP027619	Chr1:1288616	2019	0.11194	4.69214e-08	0.000369631	-0.747733	0.107448	GLM
CP027619	Chr1:1288616	2020	0.11194	6.3821e-08	0.000430937	-0.739643	0.104952	GLM
CP027619	Chr1:1288616	2021	0.11194	1.01686e-06	0.0106714	-0.670534	0.0863337	GLM
CP027619	Chr1:1288653	2019	0.102612	5.29604e-06	0.0278136	-0.674093	0.0705841	CMLM
CP027619	Chr1:1288653	2019	0.102612	1.2209e-08	0.000115414	-0.803832	0.117457	GLM
CP027619	Chr1:1288653	2019	0.102612	5.29604e-06	0.0278136	-0.674093	0.0705841	MLM
CP027619	Chr1:1288653	2020	0.102612	5.80869e-09	6.61414e-05	-0.822521	0.122767	GLM
CP027619	Chr1:1288653	2021	0.102612	7.7737e-10	3.67432e-05	NA	NA	Blink
CP027619	Chr1:1288653	2021	0.102612	1.09008e-07	0.00305362	-0.752214	0.10277	GLM
CP027619	Chr1:1413812	2019	0.130597	1.04109e-06	0.00763453	-0.65658	0.081716	CMLM
CP027619	Chr1:1413812	2019	0.130597	1.85565e-09	2.5855e-05	-0.777933	0.131669	GLM
CP027619	Chr1:1413812	2019	0.130597	1.04109e-06	0.00763453	-0.65658	0.081716	MLM
CP027619	Chr1:1413812	2020	0.130597	6.99672e-09	6.61414e-05	-0.747541	0.12137	GLM
CP027619	Chr1:1413812	2021	0.130597	1.12887e-06	0.0106714	-0.627411	0.0855735	GLM
CP027619	Chr1:1462137	2019	0.0988806	4.13897e-06	0.0244541	-0.631565	0.0722587	CMLM
CP027619	Chr1:1462137	2019	0.0988806	7.24859e-07	0.0028551	-0.679226	0.0874833	GLM
CP027619	Chr1:1462137	2019	0.0988806	4.13897e-06	0.0244541	-0.631565	0.0722587	MLM
CP027619	Chr1:1462137	2020	0.0988806	9.06119e-07	0.00475873	-0.672832	0.0856944	GLM
CP027619	Chr1:1497939	2019	0.102612	6.19557e-07	0.00732099	-0.676839	0.0853076	CMLM
CP027619	Chr1:1497939	2019	0.102612	5.98763e-07	0.00283011	-0.672909	0.0888598	GLM
CP027619	Chr1:1497939	2019	0.102612	6.19557e-07	0.00732099	-0.676839	0.0853076	MLM
CP027619	Chr1:1497939	2020	0.102612	2.30364e-05	0.0473409	-0.566687	0.0629101	GLM
CP027619	Chr1:1528323	2019	0.100746	1.13066e-06	0.00763453	-0.668773	0.0811466	CMLM
CP027619	Chr1:1528323	2019	0.100746	6.91927e-07	0.0028551	-0.676146	0.087818	GLM
CP027619	Chr1:1528323	2019	0.100746	1.13066e-06	0.00763453	-0.668773	0.0811466	MLM
CP027619	Chr1:1528323	2020	0.100746	5.92765e-06	0.023348	-0.614339	0.0723702	GLM
CP027619	Chr1:17201227	2020	0.192164	1.91166e-05	0.043027	-0.569544	0.0642012	GLM
CP027619	Chr1:1722812	2019	0.130597	2.88898e-08	0.000682753	-0.726217	0.106896	CMLM
CP027619	Chr1:1722812	2019	0.130597	2.27615e-10	5.37922e-06	-0.818659	0.147779	GLM
CP027619	Chr1:1722812	2019	0.130597	2.88898e-08	0.000682753	-0.726217	0.106896	MLM
CP027619	Chr1:1722812	2020	0.130597	4.91139e-07	0.0232142	-0.62438	0.0774184	CMLM
CP027619	Chr1:1722812	2020	0.130597	8.36722e-11	3.95485e-06	-0.520693	NA	FarmCPU
CP027619	Chr1:1722812	2020	0.130597	1.23289e-09	2.91742e-05	-0.781681	0.134495	GLM
CP027619	Chr1:1722812	2020	0.130597	4.91139e-07	0.0232142	-0.62438	0.0774184	MLM
CP027619	Chr1:1722812	2020	0.130597	8.36722e-11	3.95485e-06	-0.520693	NA	SUPER
CP027619	Chr1:1722812	2021	0.130597	1.93815e-07	0.00305362	-0.668646	0.0984997	GLM
CP027619	Chr1:1854235	2020	0.117537	1.78166e-05	0.0421059	0.481071	0.0646894	GLM
CP027619	Chr1:1854337	2019	0.100746	1.0207e-05	0.0482445	0.506315	0.0661493	CMLM
CP027619	Chr1:1854337	2019	0.100746	2.88284e-07	0.001514	0.598952	0.0941484	GLM
CP027619	Chr1:1854337	2019	0.100746	1.0207e-05	0.0482445	0.506315	0.0661493	MLM
CP027619	Chr1:1854337	2020	0.100746	5.62093e-07	0.00332099	0.583258	0.0891234	GLM
CP027619	Chr1:22671221	2020	0.0895522	2.17378e-09	0.000102746	NA	NA	Blink
CP027619	Chr1:22671221	2020	0.0895522	5.21904e-06	0.0224257	-0.622704	0.0732649	GLM
CP027619	Chr1:22671223	2020	0.0914179	3.55764e-06	0.0168156	0.62585	0.0759656	GLM
CP027621	Chr11:6013057	2019	0.143657	5.82371e-08	0.000393234	-0.66728	0.105853	GLM
CP027621	Chr11:6013057	2020	0.143657	3.9965e-08	0.000314831	-0.675852	0.1084	GLM
CP027621	Chr11:6013057	2021	0.143657	3.53263e-06	0.0238533	-0.570567	0.0773275	GLM
CP027622	Chr12:1931667	2021	0.453358	5.53806e-06	0.0324259	1.36584	0.0741051	GLM
CP027623	Chr13:4884591	2020	0.458955	7.25308e-06	0.0244874	1.33733	0.0709546	GLM
CP027623	Chr13:4884592	2020	0.460821	2.83074e-05	0.0499423	1.24938	0.0614873	GLM
CP027623	Chr13:4884597	2020	0.458955	7.25308e-06	0.0244874	1.33733	0.0709546	GLM
CP027623	Chr13:4884610	2020	0.45709	2.66152e-05	0.0499423	1.29761	0.0619126	GLM
CP027623	Chr13:4884610	2021	0.45709	6.88762e-06	0.032555	1.40401	0.0725479	GLM
CP027623	Chr13:545286	2020	0.126866	1.18516e-05	0.0329516	0.569002	0.0675234	GLM
CP027623	Chr13:545286	2021	0.126866	3.11269e-07	0.00735622	0.410722	NA	FarmCPU
CP027623	Chr13:545286	2021	0.126866	6.17427e-06	0.0324259	0.592687	0.0733281	GLM
CP027623	Chr13:545286	2021	0.126866	3.11269e-07	0.00735622	0.410722	NA	SUPER
CP027623	Chr13:7017267	2020	0.458955	2.19765e-05	0.0472154	1.29556	0.0632359	GLM
CP027623	Chr13:9977780	2020	0.225746	1.74358e-05	0.0421059	-0.564378	0.0648392	GLM
CP027625	Chr15:12741791	2020	0.100746	5.22097e-06	0.0300492	-0.354704	NA	FarmCPU
CP027625	Chr15:12741791	2020	0.100746	5.22097e-06	0.0300492	-0.354704	NA	SUPER
CP027625	Chr15:1372656	2020	0.488806	9.44861e-09	0.000223299	-1.20715	NA	FarmCPU
CP027625	Chr15:1372656	2020	0.488806	9.44861e-09	0.000223299	-1.20715	NA	SUPER
CP027626	Chr2:10761521	2020	0.485075	3.12829e-07	0.00295724	-0.909358	NA	FarmCPU
CP027626	Chr2:10761521	2020	0.485075	3.12829e-07	0.00295724	-0.909358	NA	SUPER
CP027626	Chr2:19067791	2020	0.214552	7.37699e-07	0.00581135	-0.38349	NA	FarmCPU
CP027626	Chr2:19067791	2020	0.214552	9.20316e-06	0.0271873	-0.585961	0.0692883	GLM
CP027626	Chr2:19067791	2020	0.214552	7.37699e-07	0.00581135	-0.38349	NA	SUPER
CP027628	Chr4:2863914	2020	0.134328	4.54186e-06	0.0300492	-0.418981	NA	FarmCPU
CP027628	Chr4:2863914	2020	0.134328	4.54186e-06	0.0300492	-0.418981	NA	SUPER
CP027630	Chr6:6270020	2020	0.104478	1.58068e-07	0.00249041	-0.369649	NA	FarmCPU
CP027630	Chr6:6270020	2020	0.104478	1.58068e-07	0.00249041	-0.369649	NA	SUPER
CP027630	Chr6:8578537	2020	0.184701	2.68178e-05	0.0499423	-0.389392	0.0618603	GLM
CP027630	Chr6:8655915	2020	0.23694	8.01651e-06	0.0252606	-0.382672	0.0702537	GLM
CP027631	Chr7:17077925	2020	0.279851	5.72172e-06	0.0300492	-0.285026	NA	FarmCPU
CP027631	Chr7:17077925	2020	0.279851	5.72172e-06	0.0300492	-0.285026	NA	SUPER
CP027632	Chr8:21949560	2019	0.156716	1.13218e-06	0.0267568	NA	NA	Blink
CP027632	Chr8:21949560	2019	0.156716	4.69973e-06	0.0170875	-0.581293	0.074162	GLM
CP027632	Chr8:21949601	2019	0.158582	7.77804e-06	0.0262598	-0.560973	0.070617	GLM
CP027632	Chr8:22560236	2019	0.184701	1.4993e-05	0.0472439	-0.537402	0.0660293	GLM
CP027632	Chr8:22560236	2020	0.184701	2.85288e-05	0.0499423	-0.518816	0.0614336	GLM
CP027632	Chr8:22560290	2019	0.190299	9.66084e-07	0.00763453	0.600409	0.0822323	CMLM
CP027632	Chr8:22560290	2019	0.190299	1.07313e-07	0.00253613	0.412911	NA	FarmCPU
CP027632	Chr8:22560290	2019	0.190299	1.55772e-07	0.00092034	0.657296	0.0986318	GLM
CP027632	Chr8:22560290	2019	0.190299	9.66084e-07	0.00763453	0.600409	0.0822323	MLM
CP027632	Chr8:22560290	2019	0.190299	1.07313e-07	0.00253613	0.412911	NA	SUPER
CP027632	Chr8:22560290	2020	0.190299	1.27521e-05	0.0334855	0.542266	0.0670133	GLM
CP027632	Chr8:22560290	2021	0.190299	1.66773e-07	0.00735622	0.416514	NA	FarmCPU
CP027632	Chr8:22560290	2021	0.190299	1.66773e-07	0.00735622	0.416514	NA	SUPER
CP027633	Chr9:20860437	2020	0.11194	2.23754e-07	0.00264399	0.448169	NA	FarmCPU
CP027633	Chr9:20860437	2020	0.11194	2.23754e-07	0.00264399	0.448169	NA	SUPER
CP027633	Chr9:7092048	2020	0.18097	1.92154e-07	0.00454117	NA	NA	Blink
